# Supplementary material for: Epidemiology of Staphylococcus aureus in neonates on admission to a Chinese neonatal intensive care unit
Source: PLoS One. 2020 Feb 13;15(2):e0211845. doi: 10.1371/journal.pone.0211845 (PMC7018019; doi:10.1371/journal.pone.0211845)
Supplement: S1 Table — (XLSX) [file pone.0211845.s001.xlsx]

## Sheet: Table_S1.Geng_clinical_10.25 -w
Study_ID	MRSA_MSSA	colonize	infectious	Sex	age_days	age_categorized	LateNeonate	Abx	delivery	Congenital	Respiratory	Birthweight	NewbornProvenance	discharge_days	HospitalAfterBirth
1	0	1	0	1	28	3	1	1	0	0	0	3000	1	26	2
2	1	0	1	0	3	1	0	0	1	0	1	2540	1	1	2
3		0	0	1	14	2	1	0	1	0	0	3400	1	10	4
4		0	0	1	17	3	1	0	1	0	0	3950	1	13	4
5		0	0	1	9	2	1	1	0	0	0	3530	1	7	2
6	0	0	1	0	15	3	1	1	0	0	0	3200	1	12	3
7	0	1	0	1	24	3	1	0	0	0	0	3500	1	21	3
8		0	0	1	2	1	0	1	0	0	0	2900	1	1	1
9	1	1	0	0	14	2	1	1	0	0	0	3200	1	12	2
10		0	0	0	25	3	1	1	0	0	0	3550	1	22	3
11	0	0	1	1	4	1	0	0	0	0	0	2440	1	2	2
12		0	0	1	22	3	1	1	0	0	0	3600	1	20	2
13		0	0	1	0.375	1	0	0	1	0	0	2900	0	0	0.33
14		0	0	1	0.208333	1	0	0	1	0	1	935	0	0	0.17
15		0	0	0	10	2	1	1	0	0	0	3000	1	8	2
16	0	1	0	0	17	3	1	0	0	0	0	2830	1	14	3
17	0	1	0	1	9	2	1	1	0	0	0	3530	1	7	2
18	1	0	1	1	15	3	1	1	1	1	0	3300	1	11	4
19	0	1	0	1	15	3	1	0	1	1	0	3400	1	11	4
20		0	0	0	6	1	0	0	1	0	0	2000	1	1	5
21	0	0	1	0	6	1	0	0	1	0	1	1060	1	2	4
22		0	0	1	5	1	0	0	0	0	0	3700	1	3	2
23		0	0	1	6	1	0	0	0	0	0	3400	1	4	2
24		0	0	1	6	1	0	0	1	0	1	2920	1	2	4
25		0	0	1	5	1	0	0	1	0	0	2440	1	2	3
26		0	0	1	4	1	0	0	0	0	1	1750	1	2	2
27	1	0	1	1	27	3	1	1	0	0	0	3350	1	24	3
28		0	0	1	20	3	1	0	1	0	0	2900	1	15	5
29	0	1	0	0	11	2	1	0	1	0	0	3500	1	6	5
30		0	0	0	3	1	0	1	1	1	0	3200	1	1	2
31		0	0	1	3	1	0	0	1	0	1	3100	1	1	2
32		0	0	0	3	1	0	0	0	0	0	2150	1	1	2
33		0	0	1	9	2	1	1	1	1	1	1910	1	5	4
34		0	0	1	10	2	1	1	0	1	0	2220	1	8	2
35		0	0	1	2	1	0	0	1	0	0	3050	1	1	1
36		0	0	1	28	3	1	0	1	0	0	2900	1	24	4
37	0	0	1	0	0 83333333	1	0	0	1	0	0	2430	0	0	0 625
38		0	0	1	0.25	1	0	0	1	0	0	3770	0	0	0.21
39		0	0	1	23	3	1	1	0	0	0	3250	1	20	3
40		0	0	1	8	2	1	0	1	0	0	2900	1	4	4
41		0	0	1	0.958333	1	0	0	0	0	0	3800	0	0	0.92
42		0	0	0	0 83333333	1	0	0	0	0	0	3445	0	0	0 625
43		0	0	1	8	2	1	0	0	0	0	2470	1	6	2
44		0	0	0	23	3	1	0	0	0	0	3550	1	20	3
45		0	0	1	27	3	1	0	0	0	0	3600	1	24	3
46		0	0	1	4	1	0	0	1	1	0	3180	1	1	3
47		0	0	1	4	1	0	0	0	0	1	1800	1	2	2
48		0	0	1	8	2	1	0	0	0	0	3600	1	6	2
49		0	0	1	0.25	1	0	0	1	0	0	1900	0	0	0.21
50		0	0	1	4	1	0	0	1	0	0	3400	1	1	3
51		0	0	1	25	3	1	0	1	0	0	3550	1	21	4
52	0	1	0	1	2	1	0	0	1	0	0	3800	1	1	1
53		0	0	0	24	3	1	0	1	0	0	3100	1	21	3
54		0	0	1	4	1	0	0	1	0	0	3900	1	2	2
55		0	0	0	6	1	0	0	1	0	0	4200	1	3	3
56		0	0	1	6	1	0	0	0	0	0	2550	1	4	2
57		0	0	1	23	3	1	0	1	1	0	2600	1	19	4
58	0	1	0	1	9	2	1	0	0	0	0	3100	1	6	3
59		0	0	0	4	1	0	0	1	0	1	1410	1	1	3
60		0	0	1	3	1	0	0	0	0	0	2600	1	1	2
61	1	0	1	1	9	2	1	1	1	0	1	1250	1	5	4
62		0	0	1	9	2	1	1	1	0	0	3500	1	5	4
63		0	0	1	0.958333	1	0	0	1	0	0	2690	0	0	0.92
64	0	1	0	0	25	3	1	0	1	0	0	3250	1	21	4
65	0	1	0	0	4	1	0	0	1	0	0	3850	1	1	3
66		0	0	1	8	2	1	0	1	0	0	3950	1	4	4
67		0	0	1	22	3	1	0	0	0	0	3000	1	20	2
68		0	0	0	6	1	0	0	0	0	0	2400	1	4	2
69		0	0	1	4	1	0	0	1	0	0	2260	1	1	3
70		0	0	1	3	1	0	0	1	0	0	2950	1	1	2
71		0	0	0	1.25	1	0	0	1	0	0	2050	1	0	1
72		0	0	0	2	1	0	0	0	0	0	2650	1	1	1
73		0	0	1	22	3	1	1	1	0	0	3230	1	18	4
74		0	0	0	5	1	0	1	1	0	0	1560	1	2	3
75		0	0	0	4	1	0	0	0	0	0	3400	1	2	2
76		0	0	1	6	1	0	0	1	0	0	3650	1	3	3
77	0	1	0	1	9	2	1	0	0	0	0	3330	1	7	2
78		0	0	1	4	1	0	0	1	0	1	1520	1	2	2
79		0	0	1	21	3	1	1	1	0	0	3230	1	17	4
80		0	0	0	2	1	0	1	1	1	0	2970	1	1	1
81	0	1	0	0	5	1	0	0	0	0	1	3660	1	3	2
82		0	0	1	10	2	1	0	0	0	0	3700	1	8	2
83		0	0	0	6	1	0	0	0	0	0	2150	1	4	2
84		0	0	1	17	3	1	0	0	0	0	3700	1	14	3
85		0	0	0	5	1	0	0	1	0	0	1550	1	2	3
86		0	0	0	28	3	1	0	1	0	0	2100	1	25	3
87		0	0	0	10	2	1	1	1	0	0	3400	1	7	3
88	1	1	0	0	10	2	1	0	0	1	0	3500	1	8	2
89		0	0	1	2	1	0	0	1	1	0	2350	1	1	1
90		0	0	0	9	2	1	0	1	0	1	1615	1	5	4
91		0	0	1	8	2	1	0	0	0	0	3190	1	6	2
92	1	0	1	1	10	2	1	0	0	0	0	4040	1	7	3
93		0	0	1	2	1	0	0	0	0	0	3220	1	1	1
94	0	1	0	1	16	3	1	1	0	0	0	2820	1	14	2
95		0	0	0	2	1	0	0	0	1	0	2930	1	1	1
96		0	0	1	20	3	1	0	1	0	0	3200	1	16	4
97	0	1	0	0	9	2	1	0	0	0	0	3310	1	7	2
98		0	0	1	5	1	0	1	1	0	0	4100	1	2	3
99		0	0	1	10	2	1	1	0	0	0	1800	1	8	2
100		0	0	0	9	2	1	1	1	0	1	2300	1	6	3
101		0	0	1	8	2	1	0	1	0	0	3400	1	4	4
102	0	1	1	0	21	3	1	1	1	0	0	3580	1	18	3
103	1	0	1	0	9	2	1	0	0	0	0	2900	1	6	3
104		0	0	1	0.5	1	0	1	1	0	0	2860	0	0	0.46
105	1	0	1	1	0.583333	1	0	0	0	0	0	3400	0	0	0.56
106		0	0	1	10	2	1	1	1	0	0	2950	1	7	3
107	0	1	0	1	24	3	1	1	1	0	0	2900	1	21	3
108	0	1	0	0	21	3	1	1	1	0	0	3440	1	17	4
109	0	1	0	0	9	2	1	0	0	0	0	3310	1	7	2
110		0	0	0	0.5	1	0	0	1	0	0	2800	0	0	0.46
111		0	0	1	9	2	1	0	1	0	0	2000	1	5	4
112	0	1	0	1	20	3	1	0	1	0	0	3030	1	17	3
113	1	1	0	0	10	2	1	0	0	1	0	3500	1	9	1
114		0	0	0	3	1	0	0	1	0	0	1240	1	1	2
115		0	0	0	4	1	0	0	1	0	1	1980	1	2	2
116		0	0	1	8	2	1	1	0	0	0	3300	1	7	2
117		0	0	1	0.916667	1	0	1	1	0	0	4100	0	0	0.88
118		0	0	0	3	1	0	0	1	0	0	2400	1	1	2
119		0	0	0	7	2	1	1	1	0	1	2300	1	4	3
120		0	0	1	8	2	1	1	0	0	0	1800	1	6	2
121		0	0	1	5	1	0	0	1	1	0	2370	1	2	3
122		0	0	0	3	1	0	1	1	1	0	2400	1	1	2
123	1	1	1	1	9	2	1	1	1	0	0	3800	1	6	3
124	0	1	0	0	21	3	1	1	1	0	0	3580	1	18	3
125		0	0	1	0.458333	1	0	1	1	0	0	2860	0	0	0.42
126		0	0	1	0.625	1	0	0	0	0	0	3000	0	0	0.58
127		0	0	1	8	2	1	0	1	0	0	3400	1	4	4
128		0	0	0	27	3	1	1	0	0	0	3050	1	25	2
129	1	1	0	0	27	3	1	1	0	0	0	3050	1	25	2
130		0	0	1	10	2	1	1	0	0	0	3300	1	8	2
131	1	0	1	0	2	1	0	1	0	0	0	2600	1	1	1
132		0	0	0	6	1	0	0	0	0	0	3000	1	4	2
133		0	0	1	0 41666667	1	0	0	0	0	0	3400	0	0	0 20833333
134		0	0	0	11	2	1	1	0	1	0	3100	1	9	2
135		0	0	0	0.75	1	0	0	1	0	0	2400	0	0	0.71
136		0	0	0	4	1	0	1	1	0	0	2800	1	1.5	2.5
137	0	1	0	1	20	3	1	0	1	0	0	3030	1	15.5	4.5
138		0	0	0	20	3	1	0	0	0	0	2870	1	17	3
139		0	0	1	4	1	0	1	1	0	1	3500	1	1.5	2.5
140		0	0	1	6	1	0	0	1	0	1	2320	1	3	3
141		0	0	1	23	3	1	1	0	0	0	3300	1	19.5	3.5
142		0	0	1	6	1	0	0	1	1	0	2370	1	2	4
143	1	1	0	1	9	2	1	1	1	0	0	3800	1	6	3
144		0	0	0	6	1	0	0	0	0	0	1240	1	4	2
145		0	0	1	5	1	0	1	1	0	1	2500	1	2	3
146		0	0	1	12	2	1	0	1	0	0	3800	1	8	4
147		0	0	1	3	1	0	1	0	0	0	3000	1	2	1
148		0	0	1	14	2	1	1	0	0	0	4150	1	12	2
149		0	0	1	10	2	1	0	1	0	0	4300	1	7	3
150		0	0	0	6	1	0	1	1	0	0	2800	1	3	3
151		0	0	0	4	1	0	0	1	0	0	2600	1	1	3
152		0	0	1	3	1	0	0	1	0	0	2800	1	1	2
153		0	0	1	6	1	0	0	0	0	0	3370	1	4	2
154		0	0	1	9	2	1	1	0	0	0	3300	1	6.5	2.5
155		0	0	1	3	1	0	0	1	0	1	2320	1	0.5	2.5
156		0	0	1	8	2	1	1	0	0	0	3750	1	6	2
157	0	1	1	1	25	3	1	0	0	0	0	2840	1	22	3
158		0	0	0	7	2	1	1	1	1	1	3265	1	4	3
159		0	0	0	8	2	1	1	1	0	1	950	1	4.5	3.5
160		0	0	0	9	2	1	1	1	0	1	650	1	5	4
161		0	0	1	3	1	0	1	1	0	1	2500	1	1	2
162		0	0	1	5	1	0	0	1	0	0	2830	1	2	3
163		0	0	1	2	1	0	0	1	1	0	4465	1	0.5	1.5
164		0	0	1	5	1	0	0	1	0	0	2835	1	2	3
165		0	0	1	8	2	1	0	1	0	0	3800	1	3	5
166		0	0	0	7	2	1	1	0	0	0	3470	1	4	3
167	0	1	0	1	9	2	1	0	0	1	1	3880	1	7	2
168	1	0	1	1	8	2	1	1	0	0	0	3750	1	5.5	2.5
169		0	0	0	6	1	0	0	0	0	0	3260	1	4	2
170		0	0	0	4	1	0	0	0	0	1	2800	1	1.5	2.5
171		0	0	0	9	2	1	1	1	0	0	950	1	4.5	4.5
172		0	0	0	2	1	0	1	1	0	0	4400	1	0.5	1.5
173		0	0	1	11	2	1	1	1	0	0	3440	1	7	4
174		0	0	1	11	2	0	1	1	0	0	3400	1	6	5
175		0	0	1	12	2	1	1	1	0	0	3100	1	6.5	5.5
176	0	1	0	0	9	2	1	0	1	0	1	3300	1	5	4
177	1	1	0	1	9	2	1	0	0	0	1	3900	1	7	2
178		0	0	1	8	2	1	1	1	0	0	3500	1	4.5	3.5
179		0	0	1	10	2	1	1	1	0	0	3800	1	6	4
180		0	0	0	10	2	1	0	1	0	0	2900	1	5	5
181		0	0	0	13	2	1	1	1	0	0	2520	1	5	5
182	0	1	0	1	10	2	1	0	1	0	0	3300	1	6.5	3.5
183		0	0	0	4	1	0	1	1	0	0	3300	1	1	3
184		0	0	0	7	2	1	1	0	0	0	5700	1	5	2
185		0	0	1	9	2	1	1	0	0	0	3100	1	6	3
186		0	0	1	2	1	0	0	1	1	0	2370	1	0.5	1.5
187		0	0	1	10	2	1	1	0	0	0	3750	1	7.5	2.5
188		0	0	0	3	1	0	1	0	0	0	3490	1	1.5	1.5
189		0	0	1	11	2	1	1	1	0	0	3100	1	7	4
190		0	0	0	2	1	0	0	0	0	0	2220	1	1	1
191		0	0	1	5	1	0	0	0	0	0	2850	1	3	2
192		0	0	1	8	2	1	1	1	0	0	3200	1	5	3
193		0	0	1	4	1	0	0	1	0	0	1200	1	1	3
194		0	0	1	5	1	0	0	1	0	0	3300	1	2.5	2.5
195		0	0	0	2	1	0	0	0	0	0	2900	1	1	1
196		0	0	1	7	2	1	1	1	0	0	3300	1	4	3
197		0	0	0	9	2	1	1	1	0	0	2650	1	5	4
198		0	0	0	25	3	1	0	1	0	0	3100	1	21	4
199		0	0	1	27	3	1	1	1	0	0	3000	1	22.5	4.5
200		0	0	1	4	1	0	0	0	0	0	3630	1	2	2
201		0	0	1	3	1	0	0	1	0	0	3400	1	1	2
202	1	1	0	1	3	1	0	0	0	0	0	2940	1	1	2
203		0	0	1	24	3	1	0	0	0	0	2700	1	18.5	5.5
204	0	1	0	1	28	3	1	0	0	0	0	3450	1	26	2
205		0	0	0	4	1	0	0	1	1	0	3500	1	1	3
206		0	0	1	3	1	0	0	1	0	0	3000	1	1	2
207		0	0	1	6	1	0	1	0	1	0	2300	1	4	2
208		0	0	1	26	3	1	1	1	0	0	2550	1	21	5
209		0	0	0	24	3	1	1	0	0	0	4200	1	22	2
210	0	1	0	0	18	3	1	0	1	0	0	3600	1	14	4
211		0	0	1	17	3	1	1	0	0	0	2500	1	15	2
212		0	0	1	13	2	1	0	1	0	1	2700	1	8	5
213		0	0	1	3	1	0	1	1	0	0	3600	1	1	2
214		0	0	1	15	3	1	0	0	1	0	2800	1	13	2
215		0	0	0	8	2	1	1	1	0	0	3840	1	5	3
216		0	0	1	5	1	0	1	0	0	0	2250	1	3	2
217		0	0	0	9	2	1	1	1	1	0	2900	1	6.5	2.5
218		0	0	1	2	1	0	1	0	1	0	2300	1	1	1
219		0	0	1	14	2	1	1	1	1	0	4300	1	9	5
220		0	0	0	11	2	1	1	1	1	0	3000	1	7	4
221	0	1	0	0	4	1	0	0	0	1	1	3002	1	2	2
222		0	0	1	8	2	1	1	0	0	0	3600	1	6	2
223		0	0	1	9	2	1	1	1	1	0	4300	1	6	3
224		0	0	1	2	1	0	0	1	0	1	3300	1	1	1
225		0	0	1	3	1	0	1	0	1	0	2300	1	1	2
226		0	0	1	13	2	1	1	1	0	0	3400	1	10	3
227		0	0	0	5	1	0	0	0	0	1	3400	1	3	2
228		0	0	0	8	2	1	1	1	0	0	3090	1	4	4
229		0	0	1	9	2	1	0	0	1	0	2800	1	7	2
230	0	1	0	0	23	3	1	1	0	0	0	3200	1	20.5	2.5
231		0	0	1	14	2	1	0	1	0	1	2700	1	10	4
232		0	0	1	12	2	1	1	0	0	0	3600	1	10	2
233	0	1	0	1	8	2	1	0	0	0	0	3660	1	6	2
234		0	0	0	9	2	1	1	0	1	0	3920	1	7	2
235		0	0	0	23	3	1	1	0	0	0	3200	1	20.5	2.5
236		0	0	1	4	1	0	0	1	0	0	4200	1	1	3
237		0	0	0	5	1	0	0	0	0	0	4110	1	3	2
238		0	0	1	2	1	0	0	0	0	0	4000	1	1	1
239		0	0	1	4	1	0	1	1	0	0	2840	1	1	3
240	0	1	0	0	5	1	0	0	1	0	0	1200	1	1.5	3.5
241		0	0	1	3	1	0	0	0	0	1	1320	1	2	1
242		0	0	1	6	1	0	0	0	0	1	920	1	4.5	1.5
243		0	0	1	3	1	0	0	0	0	1	980	1	2	1
244		0	0	1	2	1	0	0	0	0	1	980	1	1	1
245		0	0	1	5	1	0	0	0	0	0	2000	1	3.5	1.5
246		0	0	0	2	1	0	0	0	0	0	4110	1	1	1
247	0	1	0	1	8	2	1	0	0	0	0	3660	1	7	1
248	0	1	0	0	23	3	1	1	0	0	0	3200	1	21.5	1.5
249		0	0	0	26	3	1	1	0	1	0	3920	1	24	2
250		0	0	1	3	1	0	0	1	0	0	4200	1	1	2
251		0	0	1	4	1	0	0	0	0	0	3850	1	3	1
252		0	0	0	21	3	1	1	0	1	0	3920	1	20.5	1.5
253		0	0	1	23	3	1	0	0	0	1	3650	1	19	4
254		0	0	1	11	2	0	1	0	0	0	3400	1	8	3
255		0	0	0	27	3	1	0	0	0	0	3315	1	24.5	2.5
256		0	0	0	22	3	1	0	1	0	0	3300	1	18	4
257		0	0	0	4	1	0	0	1	1	0	1690	1	1	3
258		0	0	0	6	1	0	0	1	0	0	3350	1	2	4
259		0	0	1	4	1	0	0	1	1	0	2270	1	1	3
260	1	1	0	0	4	1	0	0	1	0	0	3200	1	1.5	2.5
261		0	0	1	8	2	1	1	1	0	0	3400	1	3	5
262	1	1	0	0	4	1	0	0	1	0	0	3200	1	1	3
263		0	0	0	9	2	1	1	1	0	0	3900	1	5	4
264		0	0	0	8	2	1	1	0	0	0	3300	1	6	2
265		0	0	0	3	1	0	0	0	0	0	3500	1	2	1
266	1	1	0	0	4	1	0	0	1	0	0	3200	1	1	3
267		0	0	0	9	2	1	1	0	1	0	3920	1	7	2
268		0	0	1	10	2	1	1	1	0	0	3400	1	6	4
269		0	0	0	11	2	1	1	1	0	0	3900	1	6.5	4.5
270		0	0	1	2	1	0	0	0	0	0	3850	1	1	1
271		0	0	1	3	1	0	0	0	0	0	3280	1	2	1
272		0	0	1	4	1	0	0	0	0	0	3280	1	2.5	1.5
273	1	1	1	0	8	2	1	0	0	1	0	3755	1	6	2
274	0	1	0	0	17	3	1	0	1	0	0	3200	1	11	6
275		0	0	1	23	3	1	0	1	0	0	3250	1	19	4
276		0	0	1	2	1	0	0	0	1	0	4100	1	1	1
277		0	0	1	2	1	0	0	0	0	0	4200	1	1	1
278		0	0	1	24	3	1	1	0	0	0	3980	1	21	3
279		0	0	0	20	3	1	0	1	0	0	3200	1	14.5	5.5
280		0	0	0	22	3	1	1	0	1	0	3920	1	20	2
281	0	1	0	1	25	3	1	0	0	0	0	3750	1	24	1
282		0	0	0	6	1	0	0	0	0	0	3500	1	4	2
283	0	1	0	1	21	3	1	0	1	0	0	3250	1	16	5
284	0	1	0	0	24	3	1	0	1	0	0	3300	1	18.5	5.5
285		0	0	1	18	3	1	0	0	0	0	4130	1	15	3
286	0	1	0	1	4	1	0	0	0	0	0	2400	1	1	3
287		0	0	0	19	3	1	0	1	0	0	3200	1	14.5	4.5
288		0	0	1	24	3	1	1	1	1	1	3600	1	17.5	6.5
289		0	0	1	5	1	0	0	0	0	0	2500	1	3.5	1.5
290		0	0	1	11	2	1	1	0	0	0	1900	1	9	2
291		0	0	0	6	1	0	0	0	0	0	3200	1	3.5	2.5
292		0	0	1	3	1	0	0	1	0	0	3300	1	1	2
293		0	0	1	4	1	0	0	1	1	0	3950	1	2	2
294	0	1	0	0	8	2	1	0	0	0	1	3100	1	5.5	2.5
295		0	0	1	6	1	0	1	1	1	0	2250	1	2	4
296		0	0	0	14	2	1	1	1	1	0	3501	1	10.5	3.5
297	0	1	0	0	3	1	0	0	0	1	1	3087	1	1.5	1.5
298		0	0	1	4	1	0	0	1	0	1	3500	1	1.5	2.5
299		0	0	0	15	3	1	1	0	0	0	2000	1	13	2
300		0	0	0	3	1	0	0	1	0	0	2000	1	1	2
301		0	0	1	14	2	1	0	1	0	0	3570	1	8.5	5.5
302		0	0	1	2	1	0	0	1	1	0	3950	1	1	1
303	0	1	0	1	23	3	1	1	0	0	0	3270	1	21.5	1.5
304	0	1	0	1	27	3	1	1	0	0	0	3560	1	24	3
305		0	0	1	22	3	1	0	1	0	0	3560	1	17	5
306		0	0	1	4	1	0	0	0	0	0	2400	1	2	2
307		0	0	1	21	3	1	0	0	0	0	2800	1	18.5	2.5
308		0	0	0	6	1	0	0	1	0	0	2300	1	2	4
309		0	0	1	2	1	0	0	0	0	0	2860	1	1	1
310		0	0	0	13	2	1	1	0	0	0	2000	1	10.5	2.5
311		0	0	0	3	1	0	0	0	0	0	3860	1	1.5	1.5
312	1	1	0	0	4	1	0	0	1	0	0	2000	1	1	3
313	0	1	0	1	21	3	1	0	1	0	0	3250	1	16.5	4.5
314		0	0	0	12	2	1	0	1	0	0	3100	1	17	5
315		0	0	0	5	1	0	0	0	0	0	2250	1	2	3
316		0	0	1	11	2	1	0	0	0	0	3270	1	9	2
317		0	0	1	8	2	1	0	0	0	0	3270	1	6	2
318		0	0	0	2	1	0	0	0	0	0	2850	1	1	1
319		0	0	1	3	1	0	1	0	0	0	4500	1	1	2
320	1	1	0	0	4	1	0	0	1	0	0	2000	1	1	3
321	0	1	0	1	6	1	0	0	0	0	0	2580	1	4	2
322		0	0	1	9	2	1	1	0	0	0	3560	1	5.5	3.5
323	0	1	0	1	23	3	1	1	0	0	0	3270	1	18.5	4.5
324		0	0	1	24	3	1	1	0	0	0	3000	1	22	2
325		0	0	1	3	1	0	0	1	0	1	2150	1	1.5	1.5
326		0	0	1	5	1	0	0	1	0	0	2700	1	1.5	3.5
327		0	0	1	6	1	0	0	0	0	1	1150	1	4	2
328		0	0	1	3	1	0	1	1	0	1	3200	1	1	2
329		0	0	1	21	3	1	1	0	0	0	3350	1	18.5	2.5
330		0	0	1	4	1	0	1	1	0	1	4170	1	1	3
331		0	0	1	2	1	0	0	0	0	0	3900	1	1	1
332		0	0	1	5	1	0	0	1	0	0	3200	1	2.5	2.5
333		0	0	1	6	1	0	0	1	0	0	3200	1	2	4
334		0	0	1	22	3	1	1	0	0	0	3200	1	20	2
335		0	0	0	2	1	0	0	0	0	0	3530	1	1	1
336		0	0	1	16	3	1	0	0	0	0	2200	1	13	3
337		0	0	0	18	3	1	1	1	1	0	3200	1	13	5
338		0	0	0	19	3	1	1	1	1	1	3150	1	14.5	4.5
339		0	0	0	9	2	1	0	1	0	0	1850	1	5.5	3.5
340	1	1	0	1	12	2	1	0	1	0	0	3800	1	8	4
341	0	1	0	1	27	3	1	1	0	0	0	2700	1	23.5	3.5
342		0	0	1	12	2	1	0	1	0	0	3800	1	7	5
343		0	0	0	4	1	0	0	1	0	0	2900	1	1	3
344		0	0	0	2	1	0	0	1	1	1	2270	1	1	1
345	1	1	0	1	8	2	1	0	0	1	1	4001	1	5.5	2.5
346		0	0	1	2	1	0	0	0	0	0	3500	1	1	1
347		0	0	0	10	2	1	1	0	0	1	3240	1	8	2
348		0	0	0	3	1	0	0	0	0	0	3450	1	1.5	1.5
349		0	0	0	4	1	0	0	1	1	0	3100	1	1	3
350		0	0	1	5	1	0	0	1	0	0	2900	1	1.5	3.5
351		0	0	0	4	1	0	0	1	0	1	1935	1	1.5	2.5
352		0	0	1	11	2	1	0	0	0	0	2200	1	9	2
353		0	0	1	12	2	1	0	1	0	0	2700	1	5	7
354		0	0	1	2	1	0	0	1	0	0	3200	1	1	1
355		0	0	1	4	1	0	0	1	0	0	3200	1	2	2
356		0	0	1	5	1	0	0	1	0	1	4000	1	2	3
357		0	0	1	3	1	0	1	1	0	1	4170	1	1	2
358	1	1	0	0	8	2	1	0	1	0	0	3800	1	4	4
359		0	0	1	9	2	1	0	0	0	0	2980	1	7	2
360	0	1	0	1	12	2	1	0	0	0	0	3310	1	10.5	1.5
361	0	1	0	0	28	3	1	1	0	0	0	2460	1	24	4
362		0	0	0	2	1	0	1	0	0	0	3850	1	1	1
363		0	0	1	5	1	0	0	0	0	0	2000	1	3	2
364		0	0	1	14	2	1	0	1	0	0	4000	1	9	5
365	1	1	0	1	18	3	1	0	1	0	1	4005	1	13.5	4.5
366		0	0	1	6	1	0	0	1	0	1	1490	1	2	4
367		0	0	0	2	1	0	0	0	0	0	4000	1	1	1
368		0	0	1	11	2	1	1	1	0	1	1400	1	7	4
369		0	0	0	3	1	0	0	0	0	0	3380	1	2	1
370		0	0	1	2	1	0	0	0	1	1	1700	1	1	1
371	0	1	0	0	1.25	1	0	0	0	0	0	3730	1	0	1
372		0	0	1	13	2	1	1	1	0	0	3340	1	9	4
373	1	1	0	1	24	3	1	1	0	0	0	3250	1	22	2
374	0	1	0	0	22	3	1	0	0	0	0	3300	1	20.5	1.5
375		0	0	0	4	1	0	1	0	0	0	2850	1	3	1
376		0	0	1	3	1	0	0	0	0	0	2850	1	1.5	1.5
377		0	0	0	10	2	1	1	1	1	1	4300	1	6.5	3.5
378		0	0	0	3	1	0	0	1	0	0	3400	1	1	2
379		0	0	1	5	1	0	0	1	0	0	2300	1	2	3
380		0	0	1	6	1	0	0	1	0	0	1960	1	4	2
381		0	0	1	9	2	1	0	1	0	0	3200	1	5	4
382		0	0	0	10	2	1	1	1	0	0	3300	1	4	6
383	0	1	0	1	5	1	0	0	0	0	1	3200	1	3	2
384		0	0	0	3	1	0	0	0	0	0	3730	1	2	1
385		0	0	0	2	1	0	0	0	0	0	3730	1	1	1
386		0	0	1	8	2	1	0	1	0	0	3465	1	4	4
387		0	0	1	3	1	0	0	0	0	0	2500	1	1.5	1.5
388		0	0	1	5	1	0	0	0	0	0	2300	1	3	2
389		0	0	0	6	1	0	1	0	0	1	4100	1	4	2
390		0	0	1	2	1	0	0	1	0	0	1545	1	1	1
391		0	0	0	3	1	0	0	0	0	0	3080	1	1.5	1.5
392	0	1	0	0	4	1	0	0	0	0	0	3650	1	2	2
393		0	0	1	3	1	0	0	0	1	0	3010	1	2	1
394		0	0	1	11	2	1	0	1	0	0	3360	1	9	2
395		0	0	1	14	2	1	0	0	0	1	3550	1	13	1
396		0	0	1	2	1	0	0	1	0	0	2715	1	1	1
397		0	0	1	3	1	0	0	1	0	0	2270	1	1	2
398		0	0	0	5	1	0	0	0	0	0	3100	1	3	2
399		0	0	0	6	1	0	1	0	0	0	3500	1	3	3
400		0	0	0	2	1	0	0	0	0	0	2100	1	1	1
401		0	0	0	12	2	1	0	1	0	0	3250	1	8	4
402		0	0	1	9	2	1	1	0	0	1	2500	1	7	2
403		0	0	0	3	1	0	1	0	0	0	3600	1	2	1
404		0	0	0	4	1	0	0	1	0	0	2620	1	1	3
405		0	0	1	2	1	0	0	1	0	0	1540	1	1	1
406		0	0	1	12	2	1	0	0	0	0	4750	1	10.5	1.5
407		0	0	1	3	1	0	1	1	1	0	1765	1	1	2
408		0	0	1	4	1	0	1	0	1	0	1930	1	2.5	1.5
409		0	0	0	2	1	0	1	1	0	1	1360	1	1	1
410		0	0	1	11	2	1	0	0	0	0	3170	1	9	2
411		0	0	1	2	1	0	1	1	0	0	3950	1	1	1
412		0	0	0	9	2	1	1	0	0	0	2365	1	7	2
413	0	1	0	0	8	2	1	0	0	0	0	3700	1	7.5	1.5
414		0	0	0	5	1	0	1	0	0	0	1900	1	3.5	1.5
415	1	0	1	1	10	2	1	1	0	0	0	3550	1	8	2
416		0	0	0	11	2	1	0	0	0	0	3180	1	8	3
417		0	0	1	6	1	0	1	1	1	0	3100	1	2	4
418	0	1	0	0	12	2	1	0	0	0	1	3155	1	6	6
419	1	1	0	1	14	2	1	0	1	0	1	4000	1	9	5
420		0	0	0	9	2	1	1	1	0	0	3770	1	5.5	3.5
421		0	0	1	24	3	1	1	1	0	0	3000	1	19	5
422		0	0	1	4	1	0	0	1	0	0	1650	1	2	2
423		0	0	1	4	1	0	1	1	0	0	1680	1	1.5	2.5
424	1	1	0	1	21	3	1	0	0	0	0	3800	1	18	3
425		0	0	1	5	1	0	1	1	0	0	2850	1	1	4
426		0	0	0	22	3	1	0	1	0	0	3100	1	18.5	3.5
427		0	0	0	13	2	1	0	1	0	0	3400	1	9	4
428		0	0	1	21	3	1	0	1	0	0	3240	1	16.5	4.5
429		0	0	1	10	2	1	1	1	0	0	3050	1	6	4
430		0	0	0	11	2	1	0	0	0	0	2990	1	10	1
431		0	0	1	12	2	1	0	0	0	0	3980	1	10.5	1.5
432		0	0	0	14	2	1	0	0	0	0	2990	1	12	2
433		0	0	0	13	2	1	1	1	0	0	3200	1	9	4
434		0	0	1	2	1	0	1	1	0	0	2360	1	1	1
435		0	0	0	2	1	0	1	1	0	0	2550	1	1	1
436		0	0	1	19	3	1	0	0	0	1	3600	1	17	2
437		0	0	1	4	1	0	1	1	0	0	1745	1	1	3
438		0	0	1	2	1	0	0	0	0	0	1890	1	1	1
439	1	1	0	0	21	3	1	0	1	0	0	1850	1	16	5
440		0	0	1	9	2	1	1	0	0	0	2320	1	7	2
441		0	0	1	5	1	0	0	1	0	0	3650	1	2.5	2.5
442		0	0	1	2	1	0	1	0	0	0	3100	1	1	1
443		0	0	1	7	2	1	0	1	0	0	3240	1	4	3
444	0	1	0	0	25	3	1	0	0	0	0	3750	1	23	2
445		0	0	1	6	1	0	0	0	0	0	3150	1	4.5	1.5
446		0	0	1	10	2	1	1	1	0	0	2800	1	6	4
447		0	0	1	5	1	0	0	1	0	0	2900	1	3	2
448		0	0	1	2	1	0	1	1	1	0	3200	1	1	1
449		0	0	0		2	0	0	1	0	0	3450	1
450	0	1	0	0	10	2	1	0	0	0	1	3020	1	8	2
451	0	1	0	1	24	3	1	1	0	1	0	3550	1	23	1
452		0	0	1	3	1	0	0	1	0	1	1015	1	1	2
453		0	0	1	8	2	1	1	1	0	0	3450	1	4	4
454		0	0	0	3	1	0	0	1	0	0	3250	1	1	2
455		0	0	1	9	2	1	1	1	0	1	4500	1	4	5
456		0	0	1	5	1	0	0	0	0	1	3350	1	2.5	2.5
457	0	1	0	1	17	3	1	0	0	0	0	3810	1	15	2
458		0	0	0	10	2	1	0	0	1	0	1230	1	8	2
459		0	0	1	2	1	0	1	1	1	0	3000	1	0.5	1.5
460	1	1	0	1	23	3	1	0	1	1	0	3000	1	18.5	4.5
461		0	0	1	3	1	0	0	1	0	1	2400	1	1	2
462		0	0	1	4	1	0	0	0	0	1	1650	1	2	2
463		0	0	1	9	2	1	0	0	0	0	2570	1	7	2
464	0	1	0	0	28	3	1	1	0	0	0	3020	1	26	2
465		0	0	0	5	1	0	0	0	0	1	4400	1	2.5	2.5
466		0	0	1	13	2	1	1	0	0	1	2320	1	10	3
467		0	0	1	24	3	1	1	0	1	0	3550	1	21	3
468		0	0	1	25	3	1	1	1	1	0	2800	1	19	6
469		0	0	1	27	3	1	0	1	0	0	2500	1	23	4
470		0	0	1	9	2	1	0	1	0	0	3600	1	4	5
471		0	0	0	8	2	1	0	1	1	0	1350	1	4	4
472		0	0	1	12	2	1	0	1	0	1	3800	1	6	6
473		0	0	1	23	3	1	0	1	1	0	4100	1	18	5
474		0	0	1	25	3	1	0	1	0	1	3100	1	19	6
475		0	0	0	6	1	0	0	0	0	0	3240	1	3.5	2.5
476		0	0	1	6	1	0	0	1	1	0	3600	1	2	4
477	1	0	1	0	27	3	1	1	0	0	0	3200	1	24	3
478		0	0	0	14	2	1	1	0	0	0	3200	1	12	2
479		0	0	1	17	3	1	1	0	0	1	1980	1	15	2
480		0	0	0	2	1	0	0	0	1	1	4000	1	1	1
481		0	0	0	9	2	1	0	1	0	1	3050	1	3	6
482	1	1	0	0	10	2	1	1	0	1	1	3900	1	7	3
483	0	1	0	0	14	2	1	0	0	0	0	3960	1	11	3
484		0	0	1	12	2	1	1	1	1	1	3620	1	8	4
485		0	0	1	11	2	1	0	1	0	0	3100	1	6	5
486	0	1	0	1	17	3	1	0	0	0	0	2650	1	15	2
487		0	0	1	6	1	0	0	0	0	0	3400	1	3.5	2.5
488	1	1	0	1	9	2	1	0	1	1	0	2920	1	6	3
489	1	1	0	1	5	1	0	0	0	0	0	3250	1	3	2
490		0	0	0	3	1	0	0	1	0	1	3500	1	0.5	2.5
491		0	0	0	4	1	0	0	0	0	0	2850	1	2	2
492		0	0	1	9	2	1	1	0	0	0	2500	1	7	2
493		0	0	0	12	2	1	1	0	1	1	3400	1	10	2
494		0	0	1	11	2	1	0	0	1	0	3350	1	8	3
495		0	0	1	8	2	1	1	1	1	1	3100	1	5	3
496		0	0	0	5	1	0	0	1	0	0	3100	1	2	3
497		0	0	1	12	2	1	1	0	0	0	3200	1	10	2
498		0	0	0	15	2	1	1	0	1	0	2900	1	12	3
499		0	0	1	7	2	1	0	0	1	0	900	1	5	2
500		0	0	1	3	1	0	0	1	1	1	3200	1	1	2
501	1	0	1	0	8	2	1	1	0	0	0	3200	1	5	3
502	0	1	0	1	4	1	0	0	0	0	1	1650	1	2	2
503		0	0	1	6	1	0	1	1	1	1	2210	1	3	3
504		0	0	1	11	2	1	1	1	1	1	2530	1	6	5
505		0	0	0	25	3	1	1	1	1	0	2568	1	19	6
506	0	1	0	0	28	3	1	0	0	1	0	3910	1	25	3
507		0	0	0	4	1	0	0	0	1	0	3000	1	2	2
508		0	0	0	24	3	1	0	0	0	0	1830	1	21	3
509		0	0	0	3	1	0	0	1	0	0	2500	1	1	2
510		0	0	1	5	1	0	0	1	0	1	2750	1	2	3
511		0	0	1	21	3	1	1	1	1	1	3800	1	18	3
512		0	0	1	20	3	1	1	1	0	1	2700	1	15	5
513		0	0	0	11	2	1	0	0	0	1	2900	1	5	6
514		0	0	0	12	2	1	1	1	0	0	2030	1	7	5
515		0	0	1	8	2	1	1	0	0	0	3250	1	3	5
516	1	1	0	0	16	3	1	0	0	0	1	3960	1	14	2
517		0	0	0	16	3	1	1	0	0	0	2550	1	13	3
518		0	0	0	17	3	1	1	0	0	0	2750	1	15	2
519		0	0	1	5	1	0	1	0	1	0	2200	1	3	2
520		0	0	1	3	1	0	0	1	1	0	2925	1	1	2
521	1	1	0	0	14	2	1	0	0	0	0	2700	1	12	2
522		0	0	1	14	2	1	1	1	0	0	3690	1	11	3
523		0	0	0	4	1	0	0	0	0	0	3100	1	2	2
524	0	1	0	1	20	3	1	0	1	0	0	3250	1	16	4
525		0	0	1	9	2	1	0	0	0	1	3200	1	6	3
526		0	0	0	12	2	1	1	1	1	0	3400	1	8	4
527		0	0	1	5	1	0	0	1	0	1	3190	1	2	4
528		0	0	1	11	2	1	1	0	0	1	3840	1	8	3
529		0	0	1	5	1	0	0	1	1	0	1900	1	2	3
530		0	0	0	4	1	0	0	0	0	0	3200	1	1	3
531		0	0	0	6	1	0	1	0	1	1	3435	1	2	4
532		0	0	1	13	2	1	1	0	0	1	3000	1	11	2
533		0	0	1	10	2	1	1	0	0	0	3400	1	8	2
534		0	0	1	10	2	1	1	0	0	0	3520	1	8	2
535		0	0	0	9	2	1	0	0	0	0	3400	1	7	2
536		0	0	1	2	1	0	0	0	0	1	3150	1	1	1
