# Supplementary material for: Epidemiology of Staphylococcus aureus in neonates on admission to a Chinese neonatal intensive care unit
Source: PLoS One. 2020 Feb 13;15(2):e0211845. doi: 10.1371/journal.pone.0211845 (PMC7018019; doi:10.1371/journal.pone.0211845)
Supplement: S2 Table — (XLSX) [file pone.0211845.s002.xlsx]

## Sheet: Total isolates
isolate ID	Patient ID	MRSA/MSSA	Spa type	ST	SCCmec	PVL	Colonizing or infectious	cefoxitin	penicillin	oxacillin	gentamicin	ceftriaxone	rifampin	TMP-SMX	erythromycin	mupirocin	levofloxacin	vancomycin	linezolid	fusidic acid	tigecycline
139	52302	MSSA	t701	ST6		N	Colonizing	S	R	S	S	S	S	S	R	S	S	Not applicable	Not applicable	Not applicable	Not applicable
140	30802	MRSA	t437	ST59	IVa	Y	Colonizing	R	R	R	R	R	S	S	S	S	S	S	S	S	S
141	112004	MRSA	t437	ST59	IVa	N	Colonizing	R	R	R	S	R	S	S	S	S	S	S	S	R	S
142	111702	MRSA	t1751	ST59	IVa	N	Colonizing	R	R	R	S	R	S	S	S	S	S	S	S	S	S
143	92203	MRSA	t437	ST59	IVa	N	Colonizing	R	R	S	S	R	S	S	S	S	S	S	S	S	S
144	92602	MRSA	t309	ST22	V	Y	Colonizing	R	R	S	S	R	S	S	S	S	S	S	S	S	S
145	102205	MRSA	t437	ST59	IVa	Y	Colonizing	R	R	S	S	R	S	S	S	S	S	S	S	S	S
146	110502	MRSA	t437	ST59	IVa	N	Colonizing	R	R	R	S	I	S	S	S	S	S	S	S	S	S
147	71106	MSSA	t189	ST188		N	Colonizing	S	R	S	R	S	S	S	R	S	S	Not applicable	Not applicable	Not applicable	Not applicable
148	31101	MRSA	t437	ST59	IVa	N	Colonizing	R	R	R	S	I	S	S	S	S	S	S	S	S	S
149	122102	MRSA	t437	ST59	IVa	Y	Colonizing	R	R	S	S	R	S	S	S	S	S	S	S	S	S
150	82004	MSSA	t127	ST1		N	Colonizing	S	R	S	S	R	S	S	R	S	S	Not applicable	Not applicable	Not applicable	Not applicable
151	21604	MRSA	t437	ST59	IVa	N	Colonizing	R	R	R	S	I	S	S	S	S	S	S	S	S	S
152	21605	MRSA	t437	ST59	IVa	N	Colonizing	R	R	S	S	R	S	S	S	S	S	S	S	S	S
154	12202	MRSA	t437	ST59	IVa	Y	Colonizing	R	R	S	S	R	S	S	S	S	S	S	S	S	S
155	122801	MRSA	t437	ST59	IVa	N	Colonizing	R	R	R	S	R	S	S	S	S	S	S	S	S	S
156	123101	MRSA	t437	ST59	IVa	N	Colonizing	R	R	R	S	R	S	S	I	S	S	S	S	S	S
157	72204	MSSA	t437	ST5		N	Colonizing	S	S	S	S	S	S	S	R	S	S	Not applicable	Not applicable	Not applicable	Not applicable
158	92201	MRSA	t437	ST59	IVa	N	Colonizing	R	R	R	S	R	S	S	S	S	S	S	S	S	S
159	111201	MRSA	t4549	ST630	III	N	Colonizing	R	R	R	S	S	S	S	R	S	S	S	S	S	S
160	110302	MRSA	t437	ST59	IVa	Y	Colonizing	R	R	R	S	R	S	S	S	S	S	S	S	S	S
161	92304	MRSA	t437	ST59	IVa	N	Colonizing	R	R	R	S	R	S	S	S	S	S	S	S	S	S
162	71308	MRSA	t437	ST59	IVa	N	Colonizing	R	R	R	S	R	S	S	S	S	S	S	S	S	S
163	71107	MRSA	t3523	ST59	IVa	Y	Colonizing	R	R	R	S	R	S	S	S	S	S	S	S	S	S
164	52503	MRSA	t437	ST59	V	N	Colonizing	R	R	R	S	R	S	S	S	S	S	S	S	S	S
165	62503	MRSA	t3523	ST59	IVa	N	Colonizing	R	R	R	S	R	S	S	I	S	S	S	S	S	S
166	71506	MRSA	t437	ST59	IVa	N	Colonizing	R	R	R	S	R	S	S	S	S	S	S	S	S	S
167	101711	MRSA	t437	ST59	IVa	N	Colonizing	R	R	R	S	S	S	S	S	S	S	S	S	S	S
168	10902	MSSA	t189	ST188		N	Colonizing	S	R	S	S	S	S	S	R	S	S	Not applicable	Not applicable	Not applicable	Not applicable
169	73005	MRSA	t1751	ST59	IVa	N	Colonizing	R	R	R	S	R	S	S	S	S	S	S	S	S	S
170	71703	MRSA	t437	ST59	IVa	N	Colonizing	R	R	R	S	R	S	S	I	S	S	S	S	S	S
171	81801	MRSA	t437	ST59	IVa	Y	Colonizing	R	R	R	S	R	S	S	S	S	S	S	S	S	S
172	31302	MSSA	t163	ST59		N	Colonizing	S	R	S	S	S	S	S	R	S	S	Not applicable	Not applicable	Not applicable	Not applicable
173	11101	MSSA	t571	ST398		N	Colonizing	S	R	S	S	S	S	S	S	S	S	Not applicable	Not applicable	Not applicable	Not applicable
174	22103	MSSA	t2883	ST188		N	Colonizing	S	R	S	R	R	S	S	R	S	S	Not applicable	Not applicable	Not applicable	Not applicable
176	112101	MSSA	t189	ST188		N	Colonizing	S	R	S	R	S	S	S	R	S	S	Not applicable	Not applicable	Not applicable	Not applicable
178	10902	MSSA	NT	ST5		N	Colonizing	S	S	S	S	S	S	S	S	S	S	Not applicable	Not applicable	Not applicable	Not applicable
179	112002	MSSA	NT	ST59		N	Colonizing	S	R	S	S	S	S	S	R	S	S	Not applicable	Not applicable	Not applicable	Not applicable
180	121701	MSSA	t701	ST6		N	Colonizing	S	S	S	S	S	S	S	R	S	S	Not applicable	Not applicable	Not applicable	Not applicable
181	111301	MSSA	t227	ST25		N	Colonizing	S	R	S	S	S	S	S	S	S	S	Not applicable	Not applicable	Not applicable	Not applicable
182	71101	MSSA	t034	ST398		N	Colonizing	S	S	S	S	S	S	S	R	S	S	Not applicable	Not applicable	Not applicable	Not applicable
183	73004	MSSA	t078	ST25		N	Colonizing	S	S	S	S	S	S	S	R	S	S	Not applicable	Not applicable	Not applicable	Not applicable
184	101001	MSSA	t010	ST5		N	Colonizing	S	R	S	S	S	S	S	S	S	S	Not applicable	Not applicable	Not applicable	Not applicable
185	91102	MSSA	t084	ST15		Y	Colonizing	S	R	S	S	S	S	S	R	S	S	Not applicable	Not applicable	Not applicable	Not applicable
186	110401	MSSA	t164	ST20		N	Colonizing	S	S	S	R	R	S	S	R	S	S	Not applicable	Not applicable	Not applicable	Not applicable
187	52704	MSSA	t163	ST59		N	Colonizing	S	R	S	S	S	S	S	R	S	S	Not applicable	Not applicable	Not applicable	Not applicable
188	71125	MSSA	t1425	ST121		N	Colonizing	S	S	S	S	S	S	S	R	S	S	Not applicable	Not applicable	Not applicable	Not applicable
189	102206	MSSA	t189	ST188		N	Colonizing	S	R	S	S	S	S	S	R	S	S	Not applicable	Not applicable	Not applicable	Not applicable
190	12402	MSSA	t189	ST188		N	Colonizing	S	S	S	R	S	S	S	S	S	S	Not applicable	Not applicable	Not applicable	Not applicable
191	71102	MSSA	t189	ST188		N	Colonizing	S	R	S	R	R	S	S	R	S	S	Not applicable	Not applicable	Not applicable	Not applicable
192	70603	MSSA	t189	ST188		N	Colonizing	S	S	S	S	S	S	S	S	S	S	Not applicable	Not applicable	Not applicable	Not applicable
193	71601	MSSA	t189	ST188		N	Colonizing	S	S	S	S	R	S	S	R	S	S	Not applicable	Not applicable	Not applicable	Not applicable
194	90609	MSSA	t189	ST188		N	Colonizing	S	R	S	S	S	S	S	S	S	S	Not applicable	Not applicable	Not applicable	Not applicable
195	112702	MSSA	NT	ST5		N	Colonizing	S	S	S	R	S	S	S	R	S	S	Not applicable	Not applicable	Not applicable	Not applicable
196	81001	MSSA	t571	ST15		N	Colonizing	S	R	S	S	S	S	S	R	S	S	Not applicable	Not applicable	Not applicable	Not applicable
197	70802	MSSA	t164	ST1281		N	Colonizing	S	R	S	S	S	S	S	R	S	S	Not applicable	Not applicable	Not applicable	Not applicable
198	100502	MSSA	t4911	ST59		N	Colonizing	S	R	S	S	S	S	S	R	S	S	Not applicable	Not applicable	Not applicable	Not applicable
199	21602	MSSA	t10555	ST72		N	Colonizing	S	S	S	S	S	S	S	R	S	S	Not applicable	Not applicable	Not applicable	Not applicable
200	61506	MSSA	t002	ST5		N	Colonizing	S	R	S	S	S	S	S	R	S	S	Not applicable	Not applicable	Not applicable	Not applicable
201	61903	MSSA	t948	ST1		N	Colonizing	S	R	S	S	S	S	S	R	S	S	Not applicable	Not applicable	Not applicable	Not applicable
202	92802	MSSA	t127	ST1		N	Colonizing	S	R	S	S	S	S	S	S	S	S	Not applicable	Not applicable	Not applicable	Not applicable
203	52902	MSSA	t328	ST15		N	Colonizing	S	R	S	S	S	S	S	R	S	S	Not applicable	Not applicable	Not applicable	Not applicable
204	21003	MSSA	t547	ST15		N	Colonizing	S	R	S	S	S	S	S	S	S	S	Not applicable	Not applicable	Not applicable	Not applicable
205	71501	MSSA	t164	ST1281		N	Colonizing	S	R	S	S	S	S	S	S	S	S	Not applicable	Not applicable	Not applicable	Not applicable
206	83001	MSSA	t803	ST7		N	Colonizing	S	R	S	S	S	S	S	S	S	S	Not applicable	Not applicable	Not applicable	Not applicable
207	91906	MSSA	t437	ST59		N	Colonizing	S	R	S	S	S	S	S	R	S	S	Not applicable	Not applicable	Not applicable	Not applicable
208	62101	MSSA	t437	ST59		N	Colonizing	S	R	S	S	S	S	S	R	S	S	Not applicable	Not applicable	Not applicable	Not applicable
209	91509	MSSA	t189	ST188		N	Colonizing	S	R	S	S	S	S	S	S	S	S	Not applicable	Not applicable	Not applicable	Not applicable
210	100507	MSSA	t796	ST7		N	Colonizing	S	R	S	S	S	S	S	R	S	S	Not applicable	Not applicable	Not applicable	Not applicable
211	81803	MSSA	t163	ST59		N	Colonizing	S	R	S	S	S	S	S	R	S	S	Not applicable	Not applicable	Not applicable	Not applicable
212	101702	MSSA	t084	ST15		N	Colonizing	S	R	S	S	S	S	S	R	S	S	Not applicable	Not applicable	Not applicable	Not applicable
214	91104	MSSA	t189	ST188		N	Colonizing	S	R	S	S	R	S	S	R	S	S	Not applicable	Not applicable	Not applicable	Not applicable
215	52705	MSSA	t9101	ST8		N	Colonizing	S	R	S	S	S	S	S	R	S	S	Not applicable	Not applicable	Not applicable	Not applicable
216	61513	MSSA	t002	ST5		N	Colonizing	S	R	S	R	S	S	S	R	S	S	Not applicable	Not applicable	Not applicable	Not applicable
217	101712	MSSA	t393	ST15		N	Colonizing	S	R	S	S	S	S	S	R	S	S	Not applicable	Not applicable	Not applicable	Not applicable
218	91508	MSSA	t571	ST398		N	Colonizing	S	R	S	R	S	S	S	R	S	S	Not applicable	Not applicable	Not applicable	Not applicable
219	61521	MSSA	t954	ST5		N	Colonizing	S	R	S	S	S	S	S	S	S	S	Not applicable	Not applicable	Not applicable	Not applicable
220	60303	MSSA	t867	ST7		N	Colonizing	S	R	S	S	S	S	S	R	S	S	Not applicable	Not applicable	Not applicable	Not applicable
221	101203	MSSA	t571	ST398		N	Colonizing	S	R	S	S	S	S	S	R	S	S	Not applicable	Not applicable	Not applicable	Not applicable
222	101703	MSSA	t701	ST6		N	Colonizing	S	R	S	S	S	S	S	R	S	S	Not applicable	Not applicable	Not applicable	Not applicable
223	52501	MSSA	t9101	ST8		N	Colonizing	S	R	S	S	S	S	S	R	S	S	Not applicable	Not applicable	Not applicable	Not applicable
224	100505	MSSA	t571	ST398		N	Colonizing	S	R	S	S	S	S	S	S	S	S	Not applicable	Not applicable	Not applicable	Not applicable
225	100504	MSSA	t010	ST5		N	Colonizing	S	R	S	S	S	S	S	R	S	S	Not applicable	Not applicable	Not applicable	Not applicable
226	91501	MSSA	t002	ST5		N	Colonizing	S	R	S	S	S	S	S	R	S	S	Not applicable	Not applicable	Not applicable	Not applicable
227	61702	MSSA	t803	ST15		N	Colonizing	S	R	S	S	S	S	S	R	S	S	Not applicable	Not applicable	Not applicable	Not applicable
228	61521	MSSA	t548	ST5		N	Colonizing	S	R	S	S	S	S	S	S	S	S	Not applicable	Not applicable	Not applicable	Not applicable
229	60303	MSSA	t901	ST7		N	Colonizing	S	R	S	S	S	S	S	R	S	S	Not applicable	Not applicable	Not applicable	Not applicable
230	101203	MSSA	t571	ST398		N	Colonizing	S	R	S	S	S	S	S	R	S	S	Not applicable	Not applicable	Not applicable	Not applicable
231	70606	MSSA	t571	ST398		N	Colonizing	S	R	S	S	S	S	S	R	S	S	Not applicable	Not applicable	Not applicable	Not applicable
232	71103	MSSA	t571	ST398		N	Colonizing	S	R	S	R	S	S	S	S	S	S	Not applicable	Not applicable	Not applicable	Not applicable
233	22107	MSSA	t548	ST5		N	Colonizing	S	R	S	S	S	S	S	S	S	S	Not applicable	Not applicable	Not applicable	Not applicable
234	72903	MSSA	NT	ST2793		N	Colonizing	S	R	S	S	S	S	S	S	S	S	Not applicable	Not applicable	Not applicable	Not applicable
235	61522	MSSA	t796	ST7		N	Colonizing	S	R	S	S	S	S	S	R	S	S	Not applicable	Not applicable	Not applicable	Not applicable
236	12102	MSSA	NT	ST1821		N	Colonizing	S	R	S	S	S	S	S	R	S	S	Not applicable	Not applicable	Not applicable	Not applicable
237	718874	MRSA	t437	ST59	IVa	Y	infectious	R	R	R	S	R	S	S	S	S	S	S	S	S	S
238	715642	MSSA	t084	ST15		N	infectious	S	R	S	S	S	S	S	R	S	S	Not applicable	Not applicable	Not applicable	Not applicable
239	723329	MRSA	t437	ST59	IVa	Y	infectious	R	R	R	S	R	S	S	S	S	S	S	S	S	S
240	727860	MRSA	t114	ST1	IVg	N	infectious	R	R	S	S	R	S	S	S	S	S	S	S	S	S
241	704660	MRSA	t437	ST59	IVa	Y	infectious	R	R	R	S	R	S	S	S	S	S	S	S	S	S
242	727860	MRSA	t114	ST1	IVg	N	infectious	R	R	S	S	R	S	S	S	S	S	S	S	S	S
243	727860	MRSA	t114	ST1	IVg	Y	infectious	R	R	R	S	R	S	S	S	S	S	S	S	S	S
244	13001	MRSA	t114	ST1	IVg	N	infectious	R	R	R	S	R	S	S	S	S	S	S	S	S	S
245	723324	MRSA	t437	ST59	IVa	Y	infectious	R	R	R	S	R	S	S	S	S	S	S	S	S	S
246	723718	MSSA	t571	ST398		Y	infectious	S	R	S	S	R	S	S	S	S	S	Not applicable	Not applicable	Not applicable	Not applicable
247	704112	MRSA	t437	ST59	IVa	Y	infectious	R	R	R	S	R	S	S	S	S	S	S	S	S	S
248	712925	MRSA	t437	ST59	IVa	Y	infectious	R	R	R	S	R	S	S	S	S	S	S	S	S	S
249	714856	MSSA	t701	ST6		N	infectious	S	R	S	S	S	S	S	R	S	S	Not applicable	Not applicable	Not applicable	Not applicable
250	13003	MRSA	t114	ST1	IVg	N	infectious	R	R	R	S	S	S	S	S	S	S	S	S	S	S
251	723053	MRSA	t571	ST398	V	N	infectious	R	R	R	S	R	S	S	S	S	S	S	S	S	S
252	718874	MRSA	t437	ST59	IVa	Y	infectious	R	R	R	S	R	S	S	S	S	S	S	S	S	S
253	52308	MRSA	t437	ST59	NT	N	infectious	R	R	R	S	R	S	S	S	S	S	S	S	S	S
254	52101	MRSA	t1212	ST59	IVa	N	infectious	R	R	R	S	R	S	S	S	S	S	S	S	S	S
255	72802	MSSA	t548	ST5		N	infectious	S	R	S	R	S	S	S	R	S	R	Not applicable	Not applicable	Not applicable	Not applicable
256	52301	MRSA	t437	ST59	V	Y	infectious	R	R	R	S	R	S	S	S	S	S	S	S	S	S
257	52601	MSSA	t034	ST398		Y	infectious	S	R	S	R	S	S	S	R	S	S	Not applicable	Not applicable	Not applicable	Not applicable
258	92601	MRSA	t309	ST217	V	Y	infectious	R	R	R	S	R	S	S	S	S	S	S	S	S	S
259	70801	MSSA	t164	ST1281		N	infectious	S	R	S	S	S	S	S	R	S	S	Not applicable	Not applicable	Not applicable	Not applicable
260	70903	MSSA	t078	ST25		N	Colonizing	S	R	S	S	S	S	S	R	S	S	Not applicable	Not applicable	Not applicable	Not applicable
261	120910	MRSA	t034	ST398	V	N	Colonizing	R	R	R	S	R	S	S	S	S	S	S	S	S	S
